# Supplementary material for: Integration of focal adhesion morphogenesis and polarity by DOCK5 promotes YAP/TAZ-driven drug resistance in TNBC
Source: Mol Omics. 2025 May 12;21(5):390–421. doi: 10.1039/d4mo00154k (PMC12068046; doi:10.1039/d4mo00154k)
Supplement: MO-021-D4MO00154K-s008 [file MO-021-D4MO00154K-s008.zip]

Archive with 15 entries (14 files):
- Supplementary Figures, Tables, and Movies/
- Supplementary Figures, Tables, and Movies/Supplementary Figures DOCK5 Pascual-Vargas et al Molecular Omics Aug 2024.pdf
- __MACOSX/Supplementary Figures, Tables, and Movies/._Supplementary Figures DOCK5 Pascual-Vargas et al Molecular Omics Aug 2024.pdf
- Supplementary Figures, Tables, and Movies/Supplementary Tables DOCK5 DOCK5 Pascual-Vargas et al Molecular Omics Aug 2024.xlsx
- __MACOSX/Supplementary Figures, Tables, and Movies/._Supplementary Tables DOCK5 DOCK5 Pascual-Vargas et al Molecular Omics Aug 2024.xlsx
- Supplementary Figures, Tables, and Movies/Supplementary Movie 4.avi
- Supplementary Figures, Tables, and Movies/Supplementary Movie 5.avi
- Supplementary Figures, Tables, and Movies/Supplementary Movie 6.avi
- Supplementary Figures, Tables, and Movies/Supplementary Movie 2.avi
- __MACOSX/Supplementary Figures, Tables, and Movies/._Supplementary Movie 2.avi
- Supplementary Figures, Tables, and Movies/Supplementary Movie 3.avi
- Supplementary Figures, Tables, and Movies/Supplementary Movie 1.avi
- __MACOSX/Supplementary Figures, Tables, and Movies/._Supplementary Movie 1.avi
- Supplementary Figures, Tables, and Movies/Archive.zip
- __MACOSX/Supplementary Figures, Tables, and Movies/._Archive.zip
