# Supplementary material for: Integration of focal adhesion morphogenesis and polarity by DOCK5 promotes YAP/TAZ-driven drug resistance in TNBC
Source: Mol Omics. 2025 May 12;21(5):390–421. doi: 10.1039/d4mo00154k (PMC12068046; doi:10.1039/d4mo00154k)
Supplement: MO-021-D4MO00154K-s009 [file MO-021-D4MO00154K-s009.zip]

Archive with 13 entries (13 files):
- pascual vargas et al_annotated uncut blots.pptx
- raw image figure 1d _1_.tif
- raw image figure 1d _2_.tif
- raw image figure s1b gapdh.tif
- raw image figure s1b yaptaz and dock5.tif
- raw image figure s1b yaptaz.tif
- raw image figure s2f and g gapdh and pcna.jpg
- raw image figure s2f and g gapdh and pcna.tif
- raw image figure s2f yaptaz.jpg
- raw image figure s2f yaptaz.tif
- raw image figure s2g pcna_ kif5b.jpg
- raw image figure s2g pcna_ kif5b.tif
- raw image figure s2g ph3b bottom.tif
